# Supplementary material for: Pathophysiological and therapeutic implications of C-type natriuretic peptide/cyclic GMP signaling in pulmonary fibrosis
Source: JCI Insight. 2026 Jan 6;11(4):e196812. doi: 10.1172/jci.insight.196812 (PMC12956015; doi:10.1172/jci.insight.196812)
Supplement: Supporting data values [file jciinsight-11-196812-s139.xlsx]

## Sheet: Figure 1
Figure 1A							Figure 1B													Figure 1C									Figure 1D													Figure 1E
							cGMP RIA													BrdU Assay									Control						IPF							Control					IPF
GC-B/GAPDH			cGKI/GAPDH				Controls						IPF							Controls				IPF						0 h	4 h	8 h	24 h			0 h	4 h	8 h	24 h			Collagen1/GAPDH					Collagen1/GAPDH
Controls	IPF		Controls	IPF			PBS	CNP 0.1nM	CNP 1nM	CNP 10nM	CNP 100nM		PBS	CNP 0.1nM	CNP 1nM	CNP 10nM	CNP 100nM			PBS	PDGF-BB	PDGF-BB + CNP		PBS	PDGF-BB	PDGF-BB + CNP			PBS	0	0.753095	5.4	10		PBS	0	6.32063	12.768	33.4831			PBS	PDGF-BB	PDGF-BB + CNP 10nM	PDGF-BB+ CNP 100nM		PBS	PDGF-BB	PDGF-BB + CNP 10nM
1.38716	1.22223		1.00419	1.0628			94.194	91.23	160.14	374.202	375.204		47.118	97.17	173.214	382.608	424.626			0.413756	0.896561	0.717684		0.381289	1.13966	0.503787				0	2.89069	3.6	9			0	4.40848	12.975	17.2305			0.538785	1.02913	0.624065	0.716028		0.585091	1.03392	0.622501
0.571067	0.99181		0.818862	1.39096			74.478	98.178	176.004	348.012	405.954		52.248	119.094	209.358	401.646	480.18			0.461057	1.08088	0.798695		0.36282	0.915233	0.473163				0	4.42355	8.50142	18.0045			0	4.52931	10.404	19.4687			0.381127	0.912236	0.788012	0.60617		0.604566	1.01615	0.3352
0.79457	0.460776		1.10188	0.702199			96.996	116.718	118.074	274.518	421.884		113.478	100.68	187.188	396.798	479.04			0.510534	1.08794	0.749218		0.475266	1.03212	0.501216				0	6.41207	8.02655	22.1			0	2.22133	6.2	13			0.718325	1.05863	0.72867	0.494599		0.403125	0.949931	0.583964
0.824107	0.735485		1.42626	1.05479					125.352	193.56	354.78		96.054	80.46	223.056	466.302	641.292			0.565448	0.93462	0.695392		0.402328	0.97882	0.516177				0	0.056923	2.42435	17.3439			0	4.49946	8.2	19
2.20038	1.1613		1.75616	0.898353			69.618	95.034	119.094	229.83	251.556		23.238	71.79	87.06	90.69	214.254			0.457795				0.498878	0.934169	0.443707				0	3.2383	6.80956	29.9656			0	4.57521	7.3	16
1.68716	0.541613		1.35965	0.526006			63.66	112.674	159.996	214.758	259.272		21.228	66.12	100.296	105.348	192.816													0	0.830853	2.58058	15.368			0		20.11	26.13			MMP 9/GAPDH
1.00911	1.02483		0.741477	0.920481			75.03	94.14	135.144	186.744	232.086		41.532	67.404	117.588	121.158	154.5			0.31885	0.886768	0.62607		0.260951	0.9733	0.431581				0	2.42051	5.89949	27.282			0		10.76	18.94			Control					MMP 9/GAPDH
0.582627	0.652918		0.666675	0.8523			63.582	103.038	122.238	168.06	249.63		49.17	82.392		105.006	112.74			0.392363	0.861751	0.62585		0.252816	1.03275	0.456612				0	5.37	10.57	16.53			0		14.13	18.54			PBS	PDGF-BB	PDGF-BB + CNP 10nM	PDGF-BB+ CNP 100nM		PBS	PDGF-BB	PDGF-BB + CNP 10nM
0.63404	0.707284		0.903039	0.633439			92.04	165.246	262.98	473.4	582.102		67.584	113.412	139.248	373.98	316.734			0.399166	1.04828	0.44108		0.238214	0.904672	0.42282				0	2.79	7.13	11.32									0.407406	0.988096	0.521009	0.676546		0.402614	1.01136	0.511638
0.497152	0.686938		0.79787	0.36534			87.858	187.242	219.39	506.766	538.806		78.486	98.736	168.36	326.352	338.16			0.372833	1.1106			0.268043	0.909262	0.388194				0	2.15	6.13	8.59									0.282012	0.954215	0.507154	0.467022		0.537955	1.00326	0.474399
0.80044			0.687123				89.598	153.636	383.628	452.562			80.394	87.366	154.23	387.852	244.146							0.231748	1.18002	0.439925				0	3.49	9.53	14.31									0.266185	1.05769	0.6432	0.317361		0.817034	0.985378	0.542868
1.01219			0.736803				92.808	181.188	395.16	385.11	647.4		82.44	89.094	134.664	314.214	240.984			0.379871	1.00464	0.733073
							96.396	126.546	204.096	442.098	507.972									0.483083	0.93339	0.806519		0.480563	1.03428	0.766146
							100.656	122.964	196.854	440.79	527.754									0.480233	0.976141	0.888197		0.357515	1.26079	0.989899
							75.81	130.158	244.938	418.032	447.234									0.553723	1.06307	0.883922		0.345883	0.868381	0.941537			PDGF-BB	0	9.64205	18	40		PDGF-BB	0	14.6933	29.6836	62.8097
							72.174	133.596	202.95	376.206	363.822									0.466186	1.02276			0.346189	0.859198	0.716253				0	5.02376	11.1	50			0	0.466993	16.2845	56.009
																								0.364249	0.977349	0.787267				0	7.8283	14.3	55			0	8.69429	23.5146	52.1754
																														0	5.47923	17.7883	55.0027			0	28.0013	35.8	46
																														0	5.50087	8.27255	47.8546			0	4.9419	17.8	45
																														0		9.05786	30.1685			0	11.0519	16.1	86.93
																														0	6.74816	14.2289	54.8038			0	7.04	21.03	59.95
																														0	9.964	20.7369	58.5954			0	4.76	17.28	91.92
																														0	10.4899	20.6639				0	7.99	31.62
																													PDGF-BB + CNP	0	0.520063	3.4	12		PDGF-BB + CNP	0	6.71217	13.9836	36.8472
																														0	0.69679	4	29			0	8.43914	14.3596	35.3135
																														0	0.931172	2.7	29			0	5.94977	8.19933	35.4313
																														0	1.86434	4.61921	38.4337			0	1.77579	4.2	19
																														0	1.36475	7.50999	35.543			0	1.62339	5.5	18
																														0		6.48588	31.6508			0	2.48586	7.7	19
																														0	2.08676	7.42943	16.6747			0	5.72	11.05	31.93
																														0	1.56388	8.17518	42.2316			0	5.18	13	41.73
																														0	2.56741	7.25004	24.6948			0	4.5	9.6	31.75
[truncated: 11 more columns]

## Sheet: Figure 2
Figure 2B				Figure 2C					Figure 2D							Figure 2E												Figure 2F					Figure 2F
GC-B/b-tubulin				cGMP RIA					BrdU Assay							Migration assay												Control					Control
Control	KO			Control		KO			Control			KO					Control					KO						Collagen1/GAPDH					MMP-9/GAPDH
1.10983	0.56403			PBS	CNP	PBS	CNP		PBS	PDGF-BB	PDGF-BB + CNP	PBS	PDGF-BB	PDGF-BB + CNP			0 h	4 h	8 h	24 h		0 h	4 h	8 h	24 h			PBS	PDGF-BB	PDGF-BB + CNP 10nM	PDGF-BB+ CNP 100nM		PBS	PDGF-BB	PDGF-BB + CNP 10nM	PDGF-BB+ CNP 100nM
0.842428	0.548617			0.89022	4.37877	1.25572	1.81579		0.944837	1.95425	1.06862	1.13185	3.15136	2.56677		PBS	0	3.84437	6.64528	23.7007		0	3.5027	6.13008	21.0761			0.612065	1.02951	0.741619	0.601931		0.537944	0.990085	0.672381	0.792044
1.17241	0.304092			1.10978	3.73676	0.744284	2.51531		0.928019	2.18937	1.04844	1.36024	3.25395	2.30945			0	3.16485	7.37705	20.0233		0	2.03527	7.47867	24.3285			0.378541	1.00807	0.613723	0.84185		0.691143	0.98666	0.603067	0.773022
1.14268	0.22921			0.82979	7.81771	1.02088	1.88781		0.999664	1.95863	1.65826	1.18231	3.14968	2.59469			0	2.62491	8.48769	19.9062		0	0.617731	4.1467	20.8438			0.355311	0.96242	0.842352	0.727428		0.516601	1.02325	0.743623	0.723187
	0.285658			1.17021	5.36382	0.979116	1.36229		0.991591	2.10326	1.47259	1.16919	2.62563	3.18231
	0.259774			0.632885	5.94621	1.11673	2.58996		0.859401	2.37134	1.65052	1.25193	2.72385	2.89068
	0.274353			1.36711	3.92619	0.883272	2.73928									PDGF-BB	0	10.8009	22.6039	41.2957		0	11.1092	23.16	48.4884			KO					KO
				0.807618	6.94878	1	1.88823		1.0703	2.72486	2.00269	1.42449	2.53919	2.53616			0	9.31991	21.2807	54.2074		0	14.514	25.2206	45.0955			Collagen1/GAPDH					MMP-9/GAPDH
				1.19238	6.83323	1.08527	1.0313		0.86041	2.59069	2.16852	1.1887	2.65422	2.73528			0	10.9425	23.0206	50.0289		0	13.0399	26.916	49.1028			PBS	PDGF-BB	PDGF-BB + CNP 10nM	PDGF-BB+ CNP 100nM		PBS	PDGF-BB	PDGF-BB + CNP 10nM	PDGF-BB+ CNP 100nM
0.803346	0.591673					0.750263	2.30602		1.22637	2.86029	2.12479	1.21224	2.95728	2.46216														0.622531	0.969423	0.714202	0.912489		0.482909	1.00349	0.897098	0.9555
0.689733	0.608271					1.24974	1.76935		1.11941	3.30995	1.88934	1.22637	2.79717	2.40901														0.720531	1.03536	1.32823	1.21158		0.756228	0.986358	0.636977	0.554799
1.16228	0.460104					0.994348	2.12588		1.05447	3.73854	2.31486	1.08342	2.57686	2.21621		PDGF-BB + CNP	0	5.16544	12.7648	29.5131		0	12.9321	24.1223	42.7901			0.382817	0.995213	1.10997	1.0132		0.270367	1.01015	1.06437	1.18536
1.0773	0.463038					1.00565	3.04598										0	4.418	10.5305	25.8314		0	11.5111	19.7628	42.4297
						1.12804	2.62227		0.948641	3.57572	2.13959	0.513348	1.86472	2.26601			0	6.85296	13.8849	28.7004		0	13.5353	27.8005	50.8688
						0.871955	2.55888		0.780558	2.75877	2.77984	0.562672	2.17694	2.55956
									1.31929	2.81432	2.69412	0.649348	1.9921	3.09015
									1.08081			0.972106	2.17982	2.29714
									0.987909			0.766671	2.48342
									0.865318			0.925655	2.66156
									0.963007

## Sheet: Figure 3
Figure 3A										Figure 3B											Figure 3D
Day 3				Day 7						Albumin WB				Mac-2 WB							CXCL13			GM-CSF			MCP-1			SDF1			TNFa			IL-1a			IL-ra			IL 6
Saline-Control	Bleomycin-Control	Bleomycin-KO		Saline-Control	Bleomycin-Control	Bleomycin-KO				Saline-Control	Bleomycin-Control	Bleomycin-KO		Saline-Control	Bleomycin-Control	Bleomycin-KO					Bleomycin-Control	Bleomycin-KO		Bleomycin-Control	Bleomycin-KO		Bleomycin-Control	Bleomycin-KO		Bleomycin-Control	Bleomycin-KO		Bleomycin-Control	Bleomycin-KO		Bleomycin-Control	Bleomycin-KO		Bleomycin-Control	Bleomycin-KO		Bleomycin-Control	Bleomycin-KO
0.924096	1.69391	3.56472		0.911859	4.00587	3.84754				1.313	6.39988	6.25738		0.647622	15.0961	13.5655	excluded frm quantification				1.26629	5.01954		1.39797	2.37958		1.63063	5.98839		1.04455	1.19376		1.31917	1.24061		1.10103	1.08175		1.00942	1.30136		1.54316	10.5518
1.11477	2.6921	3.38556		0.961477	4.30275	4.17623				0.943826	6.85855	8.29925		0.67995	20.7928	38.0371					1.46626	5.1688		1.2041	2.31077		1.50326	6.3898		1.02987	1.33523		1.09397	1.02765		1.1295	1.05219		0.948237	1.10453		1.48216	10.9478
1.05551	2.11905	2.74632		1.00883	3.88236	5.09115				0.747702	5.46573	9.59021		1.29999	17.2589	38.9869					0.617139	4.00913		0.7616	1.8843		0.436333	4.89105		0.967466	2.16196		0.914025	2.56631		0.855954	1.73667		1.06378	2.91369		0.503877	3.47875
0.821032	2.82269	2.28497		1.11783	4.03008	5.26424				0.995473	6.24151	12.0183		1.37244	22.0038	34.4955					0.650315	4.09257		0.636334	1.3863		0.429776	4.52408		0.958114	2.25711		0.672839	1.9172		0.913514	1.90134		0.978563	2.57315		0.470804	3.34025
1.11863	1.88049	2.93063			2.97782	5.57652					4.60489	15.465			14.6258	35.1342					0.969346	0.999964		1.12224	4.21718		0.990172	0.893267		1.00881	1.32903		1.13508	2.22735		0.984131	1.79748		1.0827	2.62059		1.09516	2.16061
0.965965	2.64479	2.61963																			1.03065	1.00835		0.877763	3.82529		1.00983	0.85209		0.991185	1.34456		0.864917	1.56947		1.01587	1.66618		0.917299	2.45562		0.904836	1.71125

## Sheet: Figure 4
Figure 4A					Figure 4B					Figure 4B																										Figure 4D
Collagen stained area					Collagen1/b-actin					Cthrc1/b-actin					aSMA/b-actin						IL-6/b-actin					Cxcl-1/b-actin					TNF-a/b-actin					IC					Compliance
Saline-Control	Saline-KO	Bleomycin-Control	Bleomycin-KO		Saline-Control	Saline-KO	Bleomycin-Control	Bleomycin-KO		Saline-Control	Saline-KO	Bleomycin-Control	Bleomycin-KO		Saline-Control	Saline-KO	Bleomycin-Control	Bleomycin-KO			Saline-Control	Saline-KO	Bleomycin-Control	Bleomycin-KO		Saline-Control	Saline-KO	Bleomycin-Control	Bleomycin-KO		Saline-Control	Saline-KO	Bleomycin-Control	Bleomycin-KO		Saline-Control	Saline-KO	Bleomycin-Control	Bleomycin-KO		Saline-Control	Saline-KO	Bleomycin-Control	Bleomycin-KO
1.15975	1.34929	1.62695	2.54898		1.238	1.364	2.385	2.498		1.27683	1.21004	1.5718	1.77972		0.873908	0.924406	0.956736	0.865218			1.56377	0.882252	4.66497	7.50592		1.04957	0.977847	1.65934	1.82363		1.00658	0.932194	2.44004	2.81322		0.788889	0.796974	0.711589	0.623181		0.0764527	0.0773073	0.0682219	0.0645082
0.956151	1.4829	2.88309	1.83246		1.282	1.779	2.025	1.951		0.965339	1.09413	1.62647	1.69809		1.07558	1.04257	0.77801	0.905084			0.83995	1.63145	3.42601	6.75586		1.00419	1.343	1.43993	1.71201		1.22568	1.46693	3.38725	2.62226		0.816304	0.886083	0.718495	0.749313		0.079484	0.08578	0.0715165	0.073162
1.28063	1.11333	1.27064	3.03012		0.48	1.591	3.597	1.334		0.757826	1.41339	2.99411	1.55182		1.05051	0.99285	0.887465	0.789671			0.596284	0.95646	8.58914	1.70976		0.946241	1.14303	1.6954	1.10844		0.767738	1.24642	2.97483	0.652969		0.813536	0.871765	0.810916	0.686364		0.076695	0.086375	0.0750995	0.0647809
1.02234	1.3934	2.21967	2.83433				5.165	2.3				3.48755	1.95054				1.05635	1.01643					8.26151	11.5198				1.68352	2.08465				3.11084	2.75557		0.880535	0.791146	0.675217	0.668506		0.0849354	0.0736902	0.060784	0.0639551
0.581121	1.01581	1.25349	2.22579				2.766	1.913				2.41978	1.47187				0.983946	0.993196					6.59038	8.31463				2.06419	1.83422				2.24987	2.51793		0.875835		0.760421	0.678858		0.0867154		0.0725849	0.0623969
1.08537		2.50246	2.50328				2.762	2.962				1.69981	1.65102				0.892342	1.01251					5.36871	6.17184				1.88777	1.58188				2.46453	2.6945		0.835202		0.774614	0.716062		0.0776567		0.0770109	0.068942
		2.45869	1.81693																																			0.709425	0.747077				0.0617533	0.0662985
		2.42196	1.51978																																			0.771164	0.703508				0.078023	0.0696532
		3.32266	1.68981																																			0.707027	0.714077				0.0731067	0.0643715
		1.79014	1.93672																																			0.760449	0.591167				0.0679235	0.0617834
			2.37329																																				0.692792					0.0632999

## Sheet: Figure 5
Figure 5C																			Figure 5D
aSMA			GC-B			PKGI			PDE2			PDE3			NPR-C				aSMA			GC-B			PKGI			PDE2			PDE3			NPR-C
Saline	Bleo		Saline	Bleo		Saline	Bleo		Saline	Bleo		Saline	Bleo		Saline	Bleo			Saline	Bleo		Saline	Bleo		Saline	Bleo		Saline	Bleo		Saline	Bleo		Saline	Bleo
1.58788	2.44084		0.854083	0.974037		0.915396	0.697237		0.914885	1.10071		1.10477	1.1346		0.915526	1.53746			1.22533	6.87737		0.858332	0.531777		0.86823	0.689294		1.13448	2.67242		1.17366	1.31055		1.12469	1.12594
0.346493	2.79088		0.929405	1.06457		0.900939	0.812748		0.961288	1.03999		1.0175	1.03593		1.07877	1.4042			1.28566	7.54501		1.24885	0.299863		1.1242	0.587708		0.960216	2.38733		0.960627	1.15038		1.03118	1.18685
1.06563	3.57293		1.21651	1.02377		1.18367	0.627709		1.12383	1.05091		0.87773	0.973791		1.0057	1.17661			0.48901	5.46636		0.892818	0.419434		1.00757	0.605769		0.905307	1.90312		0.865715	1.16328		0.84413	1.14389
																				3.98221			0.359302			0.481157			1.30679			1.58819			1.35519

## Sheet: Figure 6
Figure 6a
CNP			GC-B			PKGI			PDE2
Controls	IPF		Controls	IPF		Controls	IPF		Controls	IPF
0.014	0.1		1.894	0.69		9.577	7.251		0.221586	0.512
0.021	0.009		1.293	1.47		3.874	1.831		0.119	0.385
0.027	0.079		2.05	2.176		5.51	1.184		0.4	0.108
0.009	0.041		2.118	1.221		3.458	3.33		0.221	0.668
0.005	0.072		2.526	0.997		13.925	1.849		0.244	0.616
0.002	0.017		1.726	2.17		5.808	5.227		0.124	1.929
0.003	0.07		4.218	4.37		3.202	2.572		0.074	0.77
0.006	0.039		1.381	1.583		9.832	1.913		0.392	0.866
0.009	0.018		2.466	0.742		4.215	1.207		0.305193	0.99
0.006	0.046		1.332	2.862		3.72
0.005	0.002		2.804	2.887
0.009	0.016		2.845	0.691
0.001			2.672	0.741
0.015			2.219	1.815
0.001			3.849
			2.809
			1.193

## Sheet: Figure 7
Figure 7A					Figure 7B				Figure 7D
Plamsa leakage (BCA)					Albumin WB				IL17			CXCL-9			TIMP-1			G-CSF			IL-3			IL-4
Saline-Vehicle	Bleomycin-Vehicle	Bleomycin-CNP-38			Saline-Vehicle	Bleomycin-Vehicle	Bleomycin-CNP-38		Bleomycin-Vehicle	Bleomycin-CNP-38		Bleomycin-Vehicle	Bleomycin-CNP-38		Bleomycin-Vehicle	Bleomycin-CNP-38		Bleomycin-Vehicle	Bleomycin-CNP-38		Bleomycin-Vehicle	Bleomycin-CNP-38		Bleomycin-Vehicle	Bleomycin-CNP-38
1.04014	3.77071	2.59698			0.718954	5.00197	3.22241		1.10479	0.768625		0.998553	0.487016		1.46311	0.269097		1.27929	1.3517		0.680123	1.97177		0.903	1.61482
1.1148	4.14945	3.10225			1.08064	5.85983	3.25382		1.14664	0.77641		0.860021	0.479031		0.671919	0.208808		1.26919	1.06264		0.9895	2.35966		0.907355	1.30837
1.01757	3.47964	1.97412			1.35599	4.33061	3.02575		1.10711	1.07138		0.93598	0.618624		1.41351	0.186324		1.36003	1.40622		1.0074	1.14409		0.845148	1.10143
0.888819	2.71075	1.38004			0.686289	3.48716	2.42847		1.12455	1.08598		0.895627	0.565331		1.35443	0.174706		1.2719	1.37201		1.15046	1.42142		0.819473	0.991989
0.787811	2.50085				1.01922	3.78491			1.10229	0.628189		0.984179	0.835557		1.8804	0.365291		1.12137	1.56521		1.02984	1.41445		1.02992	1.61941
1.15086	2.97914				1.13891	3.11502			1.23492	1.03312		1.1102	0.857276		1.85048	0.378756		1.03568	1.71669		1.27386	1.87184		0.9309	1.39556
									1.36417	0.927211		1.47129	0.522605		0.850041	0.266611		0.70906	1.38003		0.913569	1.05319		1.22698	2.15511
									1.23931	0.787833		1.82659	0.478895		0.785982	0.223608		0.618663	1.28165		1.25206	1.2845		1.08349	1.8858
									0.273886			0.45703			0.297859			0.750658			0.739329			1.18969
									0.30234			0.460532			0.259528			0.584157			0.96386			1.06404

## Sheet: Figure 8
Figure 8a				Figure 8B																								Figure 8C												Figure 8D
Collagen stained area				Collagen I /b-actin				Periostin/b-actin				Cthrc1/b-actin				aSMA/b-actin				MMP9/b-actin				PHDGH/b-actin				IL-6 /b-actin				Cxcl-1 /b-actin				TNF-a/b-actin				IC					Compliance
Saline-Vehicle	Bleomycin-Vehicle	Bleomycin-CNP-38		Saline-Vehicle	Bleomycin-Vehicle	Bleomycin-CNP-38		Saline-Vehicle	Bleomycin-Vehicle	Bleomycin-CNP-38		Saline-Vehicle	Bleomycin-Vehicle	Bleomycin-CNP-38		Saline-Vehicle	Bleomycin-Vehicle	Bleomycin-CNP-38		Saline-Vehicle	Bleomycin-Vehicle	Bleomycin-CNP-38		Saline-Vehicle	Bleomycin-Vehicle	Bleomycin-CNP-38		Saline-Vehicle	Bleomycin-Vehicle	Bleomycin-CNP-38		Saline-Vehicle	Bleomycin-Vehicle	Bleomycin-CNP-38		Saline-Vehicle	Bleomycin-Vehicle	Bleomycin-CNP-38		Saline-Vehicle	Bleomycin-Vehicle	Bleomycin-CNP-38			Saline-Vehicle	Bleomycin-Vehicle	Bleomycin-CNP-38
0.800821	1.25698	1.59627		0.324	2.067	0.983		0.712752	1.28938	1.09492		0.373085	6.63348	5.04549		0.971	0.936	0.965		0.028	1.949	1.571		1.104	1.58	0.862		0.390714	2.58102	1.57318		0.254323	1.13686	3.20868		0.161987	2.19665	2.92559		0.867158	0.80693	0.835038			0.0911739	0.0673335	0.0731667
0.895816	1.52597	0.379167		0.404	2.573	1.902		0.517393	0.988485	0.819678		0.970387	8.11209	4.03011		0.769	0.729	0.787		0.387	2.552	1.927		0.894	1.131	0.438		1.06622	2.55328	0.720541		1.05985	1.92988	1.84234		1.15768	2.8528	1.56209		0.941853	0.796845	0.866108			0.103056	0.0716489	0.0784501
1.02001	3.04148	1.16011		1.848	2.89	0.585		1.30937	1.50447	1.08265		1.00783	14.6637	2.29297		1.13	0.965	0.635		2.132	2.57	1.851		0.887	0.941	0.251		0.716148	3.13494	3.05608		1.22296	2.92816	2.53967		1.43663	3.06558	2.55617		1.05906	0.709865	0.96971			0.0796143	0.0585004	0.0739194
1.35726	2.55746	0.617553		1.263	3.378	1.752		1.22558	1.69269	0.467533		1.21012	7.97767	1.92864		0.991	1.13	0.575		1.237	2.376	1.483		1.754	1.033	0.774		0.961064	2.14946	1.20524		1.26854	2.61279	1.70361		1.03147	3.06783	1.14415		0.906383	0.39309	0.853248			0.0868167	0.0274271	0.0848753
1.16471	1.56489	1.32797		1.698	2.965	1.427		1.31605	1.49943	1.08005		0.846805	6.8435	1.75087		1.102	0.913	1.002		1.688	2.032	1.507		0.718	0.958	0.778		1.96608	3.22341	0.941955		1.45545	3.61564	1.28243		1.79966	3.32458	1.7152		1.00015	0.629271	0.996682			0.0955166	0.0513857	0.0917439
0.761385	1.31832			0.462	1.254			0.918861	1.34184			1.59177	2.68923			1.037	0.892			0.527	1.755			0.644	1.169			0.899776	2.6309			0.738891	3.55327			0.412571	3.24141			0.893305	0.811463				0.084195	0.0670683

## Sheet: Suppl. Figure 2
Suppl. Figure 2A						Suppl. Figure 2B
BrdU Assay						Migration Assay
Control		IPF			Control						IPF
PBS	PDGF-BB	PBS	PDGF-BB			0 h	4 h	8 h	24 h			0 h	4 h	8 h	24 h
0.882353	2.51471	0.529412	4.41176		PBS	0	7.94134	15.1351	27.7618		PBS	0	7.95734	10.1223	30.1582
0.75	2.77941	0.838235	4.89706			0	4.25007	13.6918	26.7238			0	6.30633	9.13326	39.2754
0.617647	2.47059	1.5	5.95588			0	11.2293	15.6219	31.6089			0	7.81479	22.4209	40.0984
0.802685	1.57677	0.75	5.82353			0	2.10255	4.51659	9			0	10.6326	20.4397	45.7425
1.05954	1.69527	1.10294	5.42647			0	0.753095	5.43502	10			0	10.5069	19.5951	48.0372
0.900175	2.36427	0.573529	2.11765			0	2.89069	3.61736	9			0	6.32063	12.768	33
1.32866	2.56509	0.529412	2.38235			0	4.42355	8.5	18			0	4.40848	12.975	17
1.48161	1.93987	0.573529	1.42655			0	6.41207	8				0	4.52931	10.404	19
1.2446	2.13427	0.794118	1.24928			0	0.056923	2.4	17			0	2.22133	6.18183	13.2808
1.18622	1.83421	1.03605	1.41903			0	3.2383	6.80956	29.9656			0	4.49946	8.16377	18.9877
0.93812	2.55692	0.796897	2.35306			0	0.830853	2.58058	15.368			0	4.57521	7.28369	15.6
1.32866	2.41681	0.992567	1.49596			0	2.42051	5.89949	27.282						30.1655
1.18214	2.19965	1.79866	1.90486			0	5.37	10.57	16.53						34.1533
1.28663	1.91886	1.49178	2.63737			0	2.79	7.13	11.32
1.21016	2.09048	0.770975	3.02202			0	2.15	6.13	8.59
0.667834		0.781845	3.16585			0	3.49	9.53	14.31
0.787507		0.775156	4.29471
		1.02852	2.49856
		1.0511	2.54455		PDGF-BB	0	4.70247	17.9602	40.0067		PDGF-BB	0	10.9823	12.5996	100
		0.770975				0	9.16187	11.1186	49.5442			0	6.66315	19.8134	100
		1.09709				0	0.565022	14.3403	54.5691			0	10.273	11.7538	100
		1.18573				0	9.64205	17.7883	55.0027			0	14.6933	29.6836	62.8097
						0	5.02376	8.27255				0	0.466993	16.2845	56.009
						0	7.8283	9.05786	30.1685			0	8.69429	23.5146	52.1754
						0	6.74816	14.2289	54.8038			0	28.0013	35.7801	46.3114
						0	9.964	20.7369	58.5954			0	4.9419	17.7739	56.9115
						0	10.4899	20.6639	57.4601			0	11.0519	16.1199	44.7585
								9.9	47.59			0	7.04	16.56	67.7759
								8.91	46.33			0	4.76	21.03	65.3504
								7.99	46.81			0	7.99	17.28	57.4786
								7.71	68.44			0		31.62	82.62
															86.93
															59.95
															91.92

## Sheet: Suppl. Figure 3
Suppl. Figure 3
Controls					IPF
PBS	TGF-b	TGF-b + CNP			PBS	TGF-b	TGF-b + CNP
0.119133	0.974777	0.67003			0.131365	0.97944	0.527391
0.0702632	0.97	0.798724			0.0521846	1.01156	0.771706
0.134933	1.05522	0.732648			0.0776822	1.009	0.775678

[truncated: 4 more sheets: Suppl. Figure 4 , Suppl. Figure 5, Suppl. Figure 6, Suppl. Figure 7]
